# Supplementary material for: Risk Assessment and Characterization in Tuna Species of the Canary Islands According to Their Metal Content
Source: Foods. 2023 Mar 28;12(7):1438. doi: 10.3390/foods12071438 (PMC10093732; doi:10.3390/foods12071438)
Supplement: Supplementary file 1 [file foods-12-01438-s001.zip]

Archive with 1 entries (1 files):
- foods-2188719-supplementary.pdf
